# Supplementary material for: Higher Adherence to the AMED, DASH, and CHFP Dietary Patterns Is Associated with Better Cognition among Chinese Middle-Aged and Elderly Adults
Source: Nutrients. 2023 Sep 14;15(18):3974. doi: 10.3390/nu15183974 (PMC10535050; doi:10.3390/nu15183974)
Supplement: Supplementary file 1 [file nutrients-15-03974-s001.zip]

Archive with 1 entries (1 files):
- nutrients-2532588-Supplementary materials.pdf
